# Supplementary material for: Improving segmentation precision in prostate cancer adaptive radiation therapy with a patient-specific network
Source: PLoS One. 2025 Sep 19;20(9):e0332603. doi: 10.1371/journal.pone.0332603 (PMC12448962; doi:10.1371/journal.pone.0332603)
Supplement: S2 File — This file contains the underlying raw data for the five patients evaluated in this study. It includes the individual values for all geometric metrics (DSC, HD, MSD) and dosimetric metrics (|ΔD95|, |ΔD98|, |ΔDmean|, |ΔD2|) which were used to calculate the summary statistics presented in the manuscript’s tables. (XLSX) [file pone.0332603.s002.xlsx]

## Sheet: Tabel 1-2 Data
Adaptive
	patient 1							patient 2							patient 3							patient 4							patient 5
	DSC							DSC							DSC							DSC							DSC
	deform	pretrain	PSN 1	PSN 2	PSN 3	PSN 4		deform	pretrain	PSN 1	PSN 2	PSN 3	PSN 4		deform	pretrain	PSN 1	PSN 2	PSN 3	PSN 4		deform	pretrain	PSN 1	PSN 2	PSN 3	PSN 4		deform	pretrain	PSN 1	PSN 2	PSN 3	PSN 4
1st	0.9732	0.9473					1st	0.9516	0.9386					1st	0.9746	0.9565					1st	0.9297	0.8461					1st	0.9749	0.9486
2nd	0.9702	0.9377	0.9658				2nd	0.9684	0.9627	0.9748				2nd	0.9648	0.9546	0.9621				2nd	0.9366	0.8532	0.9535				2nd	0.9726	0.9562	0.9736
3rd	0.9802	0.9544	0.9761	0.9791			3rd	0.954	0.9593	0.9736	0.981			3rd	0.9735	0.9556	0.9789	0.9754			3rd	0.9581	0.8343	0.9551	0.9628			3rd	0.9851	0.9575	0.9763	0.9758
4th	0.981	0.96	0.9789	0.9813	0.9791		4th	0.9769	0.9606	0.9718	0.9711	0.9766		4th	0.9759	0.9527	0.9708	0.9756	0.9746		4th	0.9529	0.8518	0.9606	0.9592	0.9616		4th	0.9814	0.9557	0.9753	0.977	0.9782
5th	0.9747	0.9451	0.9671	0.9742	0.9754	0.9788	5th	0.9717	0.9629	0.9789	0.9809	0.9825	0.983	5th	0.9808	0.9532	0.9742	0.9775	0.9786	0.9814	5th	0.9741	0.8683	0.9588	0.9629	0.9654	0.9694	5th	0.9817	0.9591	0.9759	0.9777	0.9783	0.9795
	HD							HD							HD							HD							HD
	deform	pretrain	PSN 1	PSN 2	PSN 3	PSN 4		deform	pretrain	PSN 1	PSN 2	PSN 3	PSN 4		deform	pretrain	PSN 1	PSN 2	PSN 3	PSN 4		deform	pretrain	PSN 1	PSN 2	PSN 3	PSN 4		deform	pretrain	PSN 1	PSN 2	PSN 3	PSN 4
1st	2	2.8284					1st	3	3.4641					1st	2.2361	3.1623					1st	3.1623	8.1854					1st	2	4.2426
2nd	2.2361	4.5826	3				2nd	2.2361	2.4495	1.4142				2nd	3	2.8284	2.4495				2nd	4	7.8102	2.2361				2nd	2	3.3166	1.4142
3rd	1.4142	3	1.7321	1.4142			3rd	3.3166	2.8284	1.4142	1.4142			3rd	2.2361	3.3166	1.4142	1.4142			3rd	5.67	9.1652	2.4495	2			3rd	1	4.1231	1.4142	1.7321
4th	1.4142	2.4495	1.4142	1.4142	1.4142		4th	2.2361	3	2.2361	1.7321	1.4142		4th	2	2.8284	2	1.4142	2		4th	2.2361	6.7082	2	2.2361	2		4th	1.4142	3.4641	1.4142	1.4142	1.4142
5th	2	21.4428	2.8284	1.4142	2	1.4142	5th	2.8284	2.2361	1.4142	1.4142	1	1	5th	1.4142	3	1.7321	1.4142	1.4142	1.4142	5th	2.2361	6.4031	3.3166	3.7417	4	3.1623	5th	1.4142	3.1623	1.4142	1.7321	1.4142	1.4142
	SDM							SDM							SDM							SDM							SDM
	deform	pretrain	PSN 1	PSN 2	PSN 3	PSN 4		deform	pretrain	PSN 1	PSN 2	PSN 3	PSN 4		deform	pretrain	PSN 1	PSN 2	PSN 3	PSN 4		deform	pretrain	PSN 1	PSN 2	PSN 3	PSN 4		deform	pretrain	PSN 1	PSN 2	PSN 3	PSN 4
1st	0.6959	1.1408					1st	1.127	1.265					1st	0.5923	0.9278					1st	1.1818	3.444					1st	0.6051	1.051
2nd	0.6806	1.2209	0.726				2nd	0.7541	0.8537	0.6712				2nd	0.9715	1.0867	0.9959				2nd	1.0406	3.32	0.8227				2nd	0.6952	0.9987	0.6938
3rd	0.485	1.0115	0.6131	0.5498			3rd	1.0152	0.9045	0.6684	0.5069			3rd	0.6423	1.556	0.5701	0.6636			3rd	1.1291	3.9271	0.8698	0.6924			3rd	0.3795	0.92	0.6221	0.6485
4th	0.4857	0.9291	0.5678	0.5071	0.5565		4th	0.5482	1.0169	0.7365	0.7678	0.6389		4th	0.6802	1.183	0.8126	0.6879	0.7182		4th	0.7934	3.3286	0.6941	0.6948	0.6643		4th	0.4892	1.0107	0.6552	0.6267	0.5779
5th	0.5984	2.4428	0.8169	0.6868	0.6331	0.5469	5th	0.6506	0.8812	0.5691	0.5246	0.4831	0.4651	5th	0.5194	1.0742	0.6769	0.614	0.581	0.5012	5th	0.4694	2.9885	0.687	0.6222	0.5632	0.4932	5th	0.46	0.9222	0.6401	0.619	0.5892	0.5454
Sequence
	patient 1							patient 2							patient 3							patient 4							patient 5
	DSC							DSC							DSC							DSC							DSC
	deform	pretrain	PSN 1	PSN 2	PSN 3	PSN 4		deform	pretrain	PSN 1	PSN 2	PSN 3	PSN 4		deform	pretrain	PSN 1	PSN 2	PSN 3	PSN 4		deform	pretrain	PSN 1	PSN 2	PSN 3	PSN 4		deform	pretrain	PSN 1	PSN 2	PSN 3	PSN 4
1st	0.9732	0.9473					1st	0.9516	0.9386					1st	0.9746	0.9565					1st	0.9297	0.8461					1st	0.9749	0.9486
2nd	0.9702	0.9377	0.9658				2nd	0.9684	0.9627	0.9748				2nd	0.9648	0.9546	0.9621				2nd	0.9366	0.8532	0.9535				2nd	0.9726	0.9562	0.9736
3rd	0.9802	0.9544	0.9761	0.9773			3rd	0.954	0.9593	0.9736	0.9795			3rd	0.9735	0.9556	0.9789	0.9651			3rd	0.9581	0.8343	0.9551	0.9562			3rd	0.9851	0.9575	0.9763	0.9708
4th	0.981	0.96	0.9789	0.9749	0.9766		4th	0.9769	0.9606	0.9718	0.9732	0.9741		4th	0.9759	0.9527	0.9708	0.9684	0.9695		4th	0.9529	0.8518	0.9606	0.9559	0.9628		4th	0.9814	0.9557	0.9753	0.9696	0.977
5th	0.9747	0.9451	0.9671	0.9747	0.9769	0.974	5th	0.9717	0.9629	0.9789	0.9809	0.9811	0.9765	5th	0.9808	0.9532	0.9742	0.9678	0.9748	0.9789	5th	0.9741	0.8683	0.9588	0.9593	0.9652	0.9697	5th	0.9817	0.9591	0.9759	0.9732	0.9758	0.9824
	HD							HD							HD							HD							HD
	deform	pretrain	PSN 1	PSN 2	PSN 3	PSN 4		deform	pretrain	PSN 1	PSN 2	PSN 3	PSN 4		deform	pretrain	PSN 1	PSN 2	PSN 3	PSN 4		deform	pretrain	PSN 1	PSN 2	PSN 3	PSN 4		deform	pretrain	PSN 1	PSN 2	PSN 3	PSN 4
1st	2	2.8284					1st	3	3.4641					1st	2.2361	3.1623					1st	3.1623	8.1854					1st	2	4.2426
2nd	2.2361	4.5826	3				2nd	2.2361	2.4495	1.4142				2nd	3	2.8284	2.4495				2nd	4	7.8102	2.2361				2nd	2	3.3166	1.4142
3rd	1.4142	3	1.7321	1.4142			3rd	3.3166	2.8284	1.4142	1.4142			3rd	2.2361	3.3166	1.4142	2.2361			3rd	5.67	9.1652	2.4495	2.2361			3rd	1	4.1231	1.4142	2
4th	1.4142	2.4495	1.4142	1.7321	1.4142		4th	2.2361	3	2.2361	1.7321	1.4142		4th	2	2.8284	2	2.2361	2.2361		4th	2.2361	6.7082	2	2.2361	1.7321		4th	1.4142	3.4641	1.4142	2	1.4142
5th	2	21.4428	2.8284	1.7321	1.4142	2	5th	2.8284	2.2361	1.4142	1.4142	1.4142	2.2361	5th	1.4142	3	1.7321	2.2361	2	1.7321	5th	2.2361	6.4031	3.3166	3.3166	3.3166	3.6056	5th	1.4142	3.1623	1.4142	2	1.4142	1.4142
	SDM							SDM							SDM							SDM							SDM
	deform	pretrain	PSN 1	PSN 2	PSN 3	PSN 4		deform	pretrain	PSN 1	PSN 2	PSN 3	PSN 4		deform	pretrain	PSN 1	PSN 2	PSN 3	PSN 4		deform	pretrain	PSN 1	PSN 2	PSN 3	PSN 4		deform	pretrain	PSN 1	PSN 2	PSN 3	PSN 4
1st	0.6959	1.1408					1st	1.127	1.265					1st	0.5923	0.9278					1st	1.1818	3.444					1st	0.6051	1.051
2nd	0.6806	1.2209	0.726				2nd	0.7541	0.8537	0.6712				2nd	0.9715	1.0867	0.9959				2nd	1.0406	3.32	0.8227				2nd	0.6952	0.9987	0.6938
3rd	0.485	1.0115	0.6131	0.596			3rd	1.0152	0.9045	0.6684	0.5296			3rd	0.6423	1.556	0.5701	0.8939			3rd	1.1291	3.9271	0.8698	0.8278			3rd	0.3795	0.92	0.6221	0.8036
4th	0.4857	0.9291	0.5678	0.6758	0.621		4th	0.5482	1.0169	0.7365	0.7057	0.6806		4th	0.6802	1.183	0.8126	0.8609	0.8519		4th	0.7934	3.3286	0.6941	0.7631	0.6531		4th	0.4892	1.0107	0.6552	0.8339	0.6271
5th	0.5984	2.4428	0.8169	0.6459	0.5968	0.6514	5th	0.6506	0.8812	0.5691	0.5205	0.5074	0.5764	5th	0.5194	1.0742	0.6769	0.8191	0.6805	0.5289	5th	0.4694	2.9885	0.687	0.7015	0.5834	0.4983	5th	0.46	0.9222	0.6401	0.7148	0.6393	0.4756

## Sheet: Table3 Data
	patient 1						patient 2						patient 3						patient 4						patient 5
2nd fraction	|ΔDmean|	|ΔD95|	|ΔD98|	|ΔD2|		2nd fraction	|ΔDmean|	|ΔD95|	|ΔD98|	|ΔD2|		2nd fraction	|ΔDmean|	|ΔD95|	|ΔD98|	|ΔD2|		2nd fraction	|ΔDmean|	|ΔD95|	|ΔD98|	|ΔD2|		2nd fraction	|ΔDmean|	|ΔD95|	|ΔD98|	|ΔD2|
DIR	0.0631058	0.312026	0.646425	0.0267373		DIR	0.664058	0.877075	0.29332	0.039752		DIR	0.038867	0.61267	0.752721	0.00183612		DIR	0.390077	1.16313	1.07781	0.0112237		DIR	0.319516	1.24116	1.439	0.00955032
Pre-train	0.370239	0.783225	0.540349	0.00544619		Pre-train	0.184967	0.0680656	0.185873	0.0209478		Pre-train	0.397623	2.11511	2.70845	0.015846		Pre-train	2.14971	6.59572	7.77425	0.0388761		Pre-train	0.129688	0.399358	0.771594	0.0196244
PSN adaptive	0.324632	1.01325	0.717069	0.000865282		PSN adaptive	0.0399343	0.122489	0.167172	0.00187367		PSN adaptive	0.0101179	0.100174	0.229289	0.00174635		PSN adaptive	0.0381296	0.331445	0.464954	0.00230272		PSN adaptive	0.00253624	0.280145	0.221492	0.00932296
PSN sequence	0.324632	1.01325	0.717069	0.000865282		PSN sequence	0.0399343	0.122489	0.167172	0.00187367		PSN sequence	0.0101179	0.100174	0.229289	0.00174635		PSN sequence	0.0381296	0.331445	0.464954	0.00230272		PSN sequence	0.00253624	0.280145	0.221492	0.00932296
3rd fraction	|ΔDmean|	|ΔD95|	|ΔD98|	|ΔD2|		3rd fraction	|ΔDmean|	|ΔD95|	|ΔD98|	|ΔD2|		3rd fraction	|ΔDmean|	|ΔD95|	|ΔD98|	|ΔD2|		3rd fraction	|ΔDmean|	|ΔD95|	|ΔD98|	|ΔD2|		3rd fraction	|ΔDmean|	|ΔD95|	|ΔD98|	|ΔD2|
DIR	0.0245968	0.263339	0.771054	0.00802383		DIR	1.01806	1.87936	0.802576	0.0304306		DIR	0.16727	0.578142	0.30932	0.019746		DIR	0.0311554	0.357313	0.574774	0.0036857		DIR	0.1882	1.00677	1.28476	0.0167277
Pre-train	0.0333935	0.662891	0.868751	0.011753		Pre-train	0.409122	0.641512	0.666858	0.0158662		Pre-train	0.0566641	0.858958	1.15255	0.0370976		Pre-train	2.81016	10.019	12.2475	0.0994364		Pre-train	0.277193	0.746881	1.30005	0.0320152
PSN adaptive	0.0375611	0.175383	0.172184	0.00577598		PSN adaptive	0.00290626	0.00792143	0.067648	0.00795657		PSN adaptive	0.00970684	0.0815325	0.304598	0.0012095		PSN adaptive	0.0604695	0.334872	0.502803	0.00506255		PSN adaptive	0.0455005	0.537275	0.366294	0.00144009
PSN sequence	0.0427218	0.400085	0.206921	0.00200152		PSN sequence	0.187213	0.470551	0.360862	0.000596417		PSN sequence	0.00970684	0.0815325	0.304598	0.0012095		PSN sequence	0.162034	0.704561	1.27987	0.00729266		PSN sequence	0.0455005	0.537275	0.366294	0.00144009
4th fraction	|ΔDmean|	|ΔD95|	|ΔD98|	|ΔD2|		4th fraction	|ΔDmean|	|ΔD95|	|ΔD98|	|ΔD2|		4th fraction	|ΔDmean|	|ΔD95|	|ΔD98|	|ΔD2|		4th fraction	|ΔDmean|	|ΔD95|	|ΔD98|	|ΔD2|		4th fraction	|ΔDmean|	|ΔD95|	|ΔD98|	|ΔD2|
DIR	0.0714713	0.818812	1.13546	0.00509649		DIR	0.430277	0.759781	0.411732	0.0406171		DIR	0.0595811	0.23539	0.0697452	0		DIR	0.0339703	0.207341	0.122803	0.00752675		DIR	0.0778755	0.467091	0.571896	0.0172822
Pre-train	0.0572088	0.672856	0.890881	0.0198711		Pre-train	0.584741	1.41215	1.54585	0.009744		Pre-train	0.252758	1.45861	2.00041	0.00257784		Pre-train	2.18735	7.57608	9.93251	0.105687		Pre-train	0.174664	0.920713	1.11899	0.022802
PSN adaptive	0.0492518	0.379723	0.282767	0.00690953		PSN adaptive	0.287298	0.645756	0.662713	0.0198076		PSN adaptive	0.0755804	0.499508	0.512144	0.00192832		PSN adaptive	0.0774218	0.170618	0.0948141	0.00141307		PSN adaptive	0.010167	0.058135	0.187171	0.0021024
PSN sequence	0.017634	0.0814326	0.0512859	0.00115208		PSN sequence	0.333072	0.599444	0.479116	0.00861561		PSN sequence	0.0616791	0.459007	0.409411	0.00162582		PSN sequence	0.0160564	0.0243072	0.0719638	0.00200421		PSN sequence	0.0187407	0.227359	0.45991	0.00327215
5th fraction	|ΔDmean|	|ΔD95|	|ΔD98|	|ΔD2|		5th fraction	|ΔDmean|	|ΔD95|	|ΔD98|	|ΔD2|		5th fraction	|ΔDmean|	|ΔD95|	|ΔD98|	|ΔD2|		5th fraction	|ΔDmean|	|ΔD95|	|ΔD98|	|ΔD2|		5th fraction	|ΔDmean|	|ΔD95|	|ΔD98|	|ΔD2|
DIR	0.0916159	0.503782	0.928907	0.00525316		DIR	0.776347	1.42939	0.932311	0.0138311		DIR	0.175307	0.837772	1.43849	0.00111169		DIR	0.014455	0.0447463	0.666091	0.000658135		DIR	0.0184544	0.130105	0.470682	0.0092846
Pre-train	0.429022	1.23635	2.11828	0.0133741		Pre-train	0.278769	0.0849765	0.176769	0.0549558		Pre-train	0.273433	1.36711	1.97853	0.0121864		Pre-train	1.7124	6.27916	7.82818	0.0881419		Pre-train	0.103171	0.585743	0.931182	0.0150191
PSN adaptive	0.0312459	0.282212	0.523568	0.00261263		PSN adaptive	0.105757	0.19739	0.177742	0.0253364		PSN adaptive	0.107871	0.472847	0.712398	0.0062194		PSN adaptive	0.0282268	0.0292336	0.0208811	0.00835245		PSN adaptive	0.0979433	0.390496	0.510648	0.0150191
PSN sequence	0.032008	0.175691	0.10027	0.00401617		PSN sequence	0.131991	0.225021	0.272609	0.0371773		PSN sequence	0.174209	0.86905	1.4529	0.00963786		PSN sequence	0.0401085	0.0490515	0.0238093	0.00865735		PSN sequence	0.0188854	0.074492	0.145179	0.00473512
